# Supplementary material for: SRTsim: spatial pattern preserving simulations for spatially resolved transcriptomics
Source: Genome Biol. 2023 Mar 3;24:39. doi: 10.1186/s13059-023-02879-z (PMC9983268; doi:10.1186/s13059-023-02879-z)
Supplement: Supplementary file 2 — Additional file 2: Supplementary Table S2. P-values from the Kolmogorov–Smirnov (KS) test for the DFPLC 151673 sample. The KS test is performed for each metrics between the synthetic data and reference data. [file 13059_2023_2879_MOESM2_ESM.xlsx]

## Sheet: Table S2 Caption
		Table S2: P-values from the Kolmogorov–Smirnov (KS) test for the DFPLC 151673 sample. The KS test is performed for each metrics between the synthetic data and reference data.

## Sheet: SRTsim
	Gene Mean	Gene Variance	Gene CV	Gene Zero Prop.	Location Zero Prop.	Location Library Size
replicate1	0.499766	0.499766	0.484825	0.530241	0.999669	0.999669
replicate2	0.617151	0.617151	0.665527	0.68164	0.999919	0.999986
replicate3	0.313363	0.313363	0.373906	0.380348	0.999998	0.999998
replicate4	0.569287	0.569287	0.649389	0.673588	1	0.999998
replicate5	0.745194	0.745194	0.760686	0.783476	0.999995	0.999995
replicate6	0.373906	0.373906	0.406798	0.441346	0.999965	0.999998
replicate7	0.434309	0.434309	0.492269	0.499766	0.999986	0.999986
replicate8	0.60912	0.60912	0.649389	0.68164	0.999965	0.999669
replicate9	0.879138	0.879138	0.940531	0.952226	0.999995	0.999995
replicate10	0.601107	0.601107	0.689677	0.697696	0.999995	0.999965

## Sheet: scDesign2
	Gene Mean	Gene Variance	Gene CV	Gene Zero Prop.	Location Zero Prop.	Location Library Size
replicate1	0	0	0	0	0	0
replicate2	0	0	0	0	0	0
replicate3	0	0	0	0	0	0
replicate4	0	0	0	0	0	0
replicate5	0	0	0	0	0	0
replicate6	0	0	0	0	0	0
replicate7	0	0	0	0	0	0
replicate8	0	0	0	0	0	0
replicate9	0	0	0	0	0	0
replicate10	0	0	0	0	0	0

## Sheet: scDesign2_Ind
	Gene Mean	Gene Variance	Gene CV	Gene Zero Prop.	Location Zero Prop.	Location Library Size
replicate1	0	0	0	0	0	0
replicate2	0	0	0	0	0	0
replicate3	0	0	0	0	0	0
replicate4	0	0	0	0	0	0
replicate5	0	0	0	0	0	0
replicate6	0	0	0	0	0	0
replicate7	0	0	0	0	0	0
replicate8	0	0	0	0	0	0
replicate9	0	0	0	0	0	0
replicate10	0	0	0	0	0	0

## Sheet: ZINB-WaVE
	Gene Mean	Gene Variance	Gene CV	Gene Zero Prop.	Location Zero Prop.	Location Library Size
replicate1	2.63078e-12	2.63078e-12	4.43545e-12	2.63078e-12	0.313962	1
replicate2	4.68736e-13	4.68736e-13	1.27469e-11	4.68736e-13	0.422177	1
replicate3	2.63078e-12	2.63078e-12	1.13503e-10	2.63078e-12	0.492676	1
replicate4	1.30793e-11	1.30793e-11	1.97391e-10	1.30793e-11	0.373297	1
replicate5	5.832e-13	5.832e-13	2.61372e-10	5.832e-13	0.342777	1
replicate6	1.06914e-13	1.06914e-13	1.13944e-11	1.06914e-13	0.456716	1
replicate7	8.37885e-13	8.37885e-13	2.79858e-11	8.37885e-13	0.405481	1
replicate8	2.76857e-11	2.76857e-11	1.07432e-09	2.76857e-11	0.215672	0.999998
replicate9	4.30811e-12	4.30811e-12	1.04924e-10	4.30811e-12	0.43926	1
replicate10	6.27054e-13	6.27054e-13	2.62403e-10	6.27054e-13	0.389185	1

## Sheet: SPARSim
	Gene Mean	Gene Variance	Gene CV	Gene Zero Prop.	Location Zero Prop.	Location Library Size
replicate1	8.65974e-15	8.65974e-15	0	8.65974e-15	1.25034e-06	1
replicate2	1.26565e-14	1.26565e-14	0	1.26565e-14	1.37208e-07	1
replicate3	1.06914e-13	1.06914e-13	0	1.06914e-13	9.72094e-07	1
replicate4	3.66374e-15	3.66374e-15	0	3.66374e-15	2.34091e-07	1
replicate5	1.33782e-13	1.33782e-13	0	1.33782e-13	6.08601e-06	1
replicate6	1.86517e-14	1.86517e-14	0	1.86517e-14	2.32354e-06	1
replicate7	9.32587e-15	9.32587e-15	0	9.32587e-15	2.34091e-07	1
replicate8	5.44009e-15	5.44009e-15	0	5.44009e-15	1.79415e-07	1
replicate9	1.08802e-14	1.08802e-14	0	1.08802e-14	8.56427e-07	1
replicate10	2.22045e-16	2.22045e-16	0	2.22045e-16	1.09129e-05	1

## Sheet: SymSim
	Gene Mean	Gene Variance	Gene CV	Gene Zero Prop.	Location Zero Prop.	Location Library Size
replicate1	0	0	0	0	0	0
replicate2	0	0	0	0	0	0
replicate3	0	0	0	0	0	0
replicate4	0	0	0	0	0	0
replicate5	0	0	0	0	0	0
replicate6	0	0	0	0	0	0
replicate7	0	0	0	0	0	0
replicate8	0	0	0	0	0	0
replicate9	0	0	0	0	0	0
replicate10	0	0	0	0	0	0

## Sheet: KerSplat
	Gene Mean	Gene Variance	Gene CV	Gene Zero Prop.	Location Zero Prop.	Location Library Size
replicate1	0	0	0	0	0	0
replicate2	0	0	0	0	0	0
replicate3	0	0	0	0	0	0
replicate4	0	0	0	0	0	0
replicate5	0	0	0	0	0	0
replicate6	0	0	0	0	0	0
replicate7	0	0	0	0	0	0
replicate8	0	0	0	0	0	0
replicate9	0	0	0	0	0	0
replicate10	0	0	0	0	0	0

## Sheet: Splat
	Gene Mean	Gene Variance	Gene CV	Gene Zero Prop.	Location Zero Prop.	Location Library Size
replicate1	0	0	0	0	0	0.0464856
replicate2	0	0	0	0	0	0.121199
replicate3	0	0	0	0	0	0.00571589
replicate4	0	0	0	0	0	0.102363
replicate5	0	0	0	0	0	0.185555
replicate6	0	0	0	0	0	0.0676971
replicate7	0	0	0	0	0	0.195206
replicate8	0	0	0	0	0	0.0124061
replicate9	0	0	0	0	0	0.237735
replicate10	0	0	0	0	0	0.0435786

## Sheet: Splat Simple
	Gene Mean	Gene Variance	Gene CV	Gene Zero Prop.	Location Zero Prop.	Location Library Size
replicate1	0	0	0	0	0	0
replicate2	0	0	0	0	0	0
replicate3	0	0	0	0	0	0
replicate4	0	0	0	0	0	0
replicate5	0	0	0	0	0	0
replicate6	0	0	0	0	0	0
replicate7	0	0	0	0	0	0
replicate8	0	0	0	0	0	0
replicate9	0	0	0	0	0	0
replicate10	0	0	0	0	0	0
