# Supplementary material for: SRTsim: spatial pattern preserving simulations for spatially resolved transcriptomics
Source: Genome Biol. 2023 Mar 3;24:39. doi: 10.1186/s13059-023-02879-z (PMC9983268; doi:10.1186/s13059-023-02879-z)
Supplement: Supplementary file 3 — Additional file 3: Supplementary Table S3. P-values from the Kolmogorov–Smirnov (KS) test for the Lung12 FOV1 sample. The KS test is performed for each metrics between the synthetic data and reference data. [file 13059_2023_2879_MOESM3_ESM.xlsx]

## Sheet: Table S3 Caption
		Table S3: P-values from the Kolmogorov–Smirnov (KS) test for the Lung12 FOV1 sample. The KS test is performed for each metrics between the synthetic data and reference data.

## Sheet: SRTsim
	Gene Mean	Gene Variance	Gene CV	Gene Zero Prop.	Location Zero Prop.	Location Library Size
replicate1	0.999841	0.930524	0.978036	0.999452	0.998416	0.979105
replicate2	0.999452	0.999841	0.55956	0.965875	0.998416	0.999484
replicate3	0.996462	0.999841	0.634925	0.850953	0.991571	0.979105
replicate4	0.999965	0.999452	0.818621	0.999841	0.996044	0.99744
replicate5	0.986853	0.999841	0.930524	0.992798	0.999484	0.998416
replicate6	0.998483	0.999995	0.978036	0.965875	0.999943	0.996044
replicate7	0.998483	0.907308	0.978036	0.999841	0.999732	0.99744
replicate8	0.999965	0.999452	0.978036	0.998483	0.99744	0.999732
replicate9	0.999452	0.999841	0.978036	0.999965	0.998416	0.988282
replicate10	0.996462	0.907308	0.986853	0.999452	0.999069	0.99744

## Sheet: scDesign2
	Gene Mean	Gene Variance	Gene CV	Gene Zero Prop.	Location Zero Prop.	Location Library Size
replicate1	0.978036	0.992798	0.950073	0.986853	0	0
replicate2	0.999452	0.78416	0.992798	0.999965	0	0
replicate3	0.999841	0.999965	0.992798	0.999995	0	0
replicate4	0.999841	0.996462	0.965875	0.999965	0	0
replicate5	0.999965	0.999452	0.907308	0.998483	0	0
replicate6	0.999965	0.950073	0.907308	1	0	0
replicate7	0.992798	0.950073	0.950073	0.999965	0	0
replicate8	0.999965	0.998483	0.998483	0.999995	0	0
replicate9	0.986853	0.950073	0.986853	0.992798	0	0
replicate10	0.992798	0.999995	0.965875	0.999452	0	0

## Sheet: scDesign2_Ind
	Gene Mean	Gene Variance	Gene CV	Gene Zero Prop.	Location Zero Prop.	Location Library Size
replicate1	0.996462	0.999965	0.950073	0.999452	0	0
replicate2	0.999965	0.818621	0.965875	0.986853	0	0
replicate3	0.986853	0.996462	0.880664	0.965875	0	0
replicate4	0.999452	0.996462	0.978036	0.998483	0	0
replicate5	0.998483	0.996462	0.992798	0.992798	0	0
replicate6	0.999841	0.965875	0.978036	0.996462	0	0
replicate7	0.992798	0.950073	0.907308	0.996462	0	0
replicate8	0.996462	0.992798	0.850953	0.986853	0	0
replicate9	0.978036	0.996462	0.992798	0.992798	0	0
replicate10	0.999452	0.880664	0.992798	0.998483	0	0

## Sheet: ZINB-WaVE
	Gene Mean	Gene Variance	Gene CV	Gene Zero Prop.	Location Zero Prop.	Location Library Size
replicate1	0.965875	0.880664	0.0573308	0.880664	0.999484	0.926279
replicate2	0.998483	0.907308	0.302096	1	0.99744	0.926279
replicate3	0.930524	0.907308	0.102029	0.978036	0.994123	0.979105
replicate4	0.978036	0.907308	0.102029	0.965875	0.996044	0.95772
replicate5	0.992798	0.748078	0.276674	0.998483	0.979105	0.965938
replicate6	0.999452	0.880664	0.140678	0.999841	0.999732	0.996044
replicate7	0.965875	0.880664	0.190379	0.999841	0.999732	0.973052
replicate8	0.992798	0.850953	0.230484	0.999965	0.999732	0.835267
replicate9	0.986853	0.880664	0.190379	0.999965	0.988282	0.95772
replicate10	0.978036	0.930524	0.172476	0.986853	0.999998	0.869283

## Sheet: SPARSim
	Gene Mean	Gene Variance	Gene CV	Gene Zero Prop.	Location Zero Prop.	Location Library Size
replicate1	NA	NA	NA	NA	NA	NA
replicate2	NA	NA	NA	NA	NA	NA
replicate3	NA	NA	NA	NA	NA	NA
replicate4	NA	NA	NA	NA	NA	NA
replicate5	NA	NA	NA	NA	NA	NA
replicate6	NA	NA	NA	NA	NA	NA
replicate7	NA	NA	NA	NA	NA	NA
replicate8	NA	NA	NA	NA	NA	NA
replicate9	NA	NA	NA	NA	NA	NA
replicate10	NA	NA	NA	NA	NA	NA

## Sheet: SymSim
	Gene Mean	Gene Variance	Gene CV	Gene Zero Prop.	Location Zero Prop.	Location Library Size
replicate1	0	0	0	0	0	0
replicate2	0	0	0	0	0	0
replicate3	0	0	0	0	0	0
replicate4	0	0	0	0	0	0
replicate5	0	0	0	0	0	0
replicate6	0	0	0	0	0	0
replicate7	0	0	0	0	0	0
replicate8	0	0	0	0	0	0
replicate9	0	0	0	0	0	0
replicate10	0	0	0	0	0	0

## Sheet: KerSplat
	Gene Mean	Gene Variance	Gene CV	Gene Zero Prop.	Location Zero Prop.	Location Library Size
replicate1	NA	NA	NA	NA	NA	NA
replicate2	NA	NA	NA	NA	NA	NA
replicate3	NA	NA	NA	NA	NA	NA
replicate4	NA	NA	NA	NA	NA	NA
replicate5	NA	NA	NA	NA	NA	NA
replicate6	NA	NA	NA	NA	NA	NA
replicate7	NA	NA	NA	NA	NA	NA
replicate8	NA	NA	NA	NA	NA	NA
replicate9	NA	NA	NA	NA	NA	NA
replicate10	NA	NA	NA	NA	NA	NA

## Sheet: Splat
	Gene Mean	Gene Variance	Gene CV	Gene Zero Prop.	Location Zero Prop.	Location Library Size
replicate1	0	0	0	8.68606e-06	9.99201e-16	0.00254344
replicate2	0	0	0	3.4814e-06	5.60136e-10	0.0624297
replicate3	0	0	0	1.7334e-09	0	0.00472745
replicate4	0	0	0	2.75594e-06	1.14353e-14	0.0272402
replicate5	0	0	0	1.68779e-05	9.4369e-15	0.0478214
replicate6	0	0	0	1.42344e-07	0	0.00610916
replicate7	0	0	0	2.38581e-11	0	0.0174038
replicate8	0	0	0	1.35531e-05	2.22045e-15	0.0161167
replicate9	0	0	0	1.06041e-06	6.85008e-13	0.0137956
replicate10	0	0	0	6.18163e-11	6.66134e-16	0.021834

## Sheet: Splat Simple
	Gene Mean	Gene Variance	Gene CV	Gene Zero Prop.	Location Zero Prop.	Location Library Size
replicate1	0	0	0	0	0	0
replicate2	0	0	0	0	0	0
replicate3	0	0	0	0	0	0
replicate4	0	0	0	0	0	0
replicate5	0	0	0	0	0	0
replicate6	0	0	0	0	0	0
replicate7	0	0	0	0	0	0
replicate8	0	0	0	0	0	0
replicate9	0	0	0	0	0	0
replicate10	0	0	0	0	0	0
