# Supplementary material for: SRTsim: spatial pattern preserving simulations for spatially resolved transcriptomics
Source: Genome Biol. 2023 Mar 3;24:39. doi: 10.1186/s13059-023-02879-z (PMC9983268; doi:10.1186/s13059-023-02879-z)
Supplement: Supplementary file 4 — Additional file 4: Supplementary Table S4. Number of significance (P-value < 0.05) in the Kolmogorov–Smirnov (KS) test across ten replicates for all the data (n=29). Datasets with at least one failure in selected simulators were excluded. The KS test is performed for each metrics between the synthetic data and reference data. [file 13059_2023_2879_MOESM4_ESM.xlsx]

## Sheet: Table S4 Caption
			Table S4: Number of significance (P-value < 0.05) in the Kolmogorov–Smirnov (KS) test across ten replicates for all the data (n=29). Datasets with at least one failure in selected simulators were excluded. The KS test is performed for each metrics between the synthetic data and reference data.

## Sheet: SRTsim
	Gene Mean	Gene Variance	Gene CV	Gene Zero Prop.	Location Zero Prop.	Location Library Size
GSM4096262_0725cL_DBit	0	0	0	0	0	0
GSM4189611_50t_DBit	0	0	0	0	0	0
GSM4189613_0702cL_DBit	0	0	0	0	0	0
GSM4189614_0713cL_DBit	0	0	0	0	0	0
GSM4189615_0719cL_DBit	0	6	0	0	0	0
GSM4364242_E11-1L_DBit	0	1	0	0	0	0
ob_seqfish_plus	0	10	10	0	0	0
Rep11_MOB_ST	2	10	0	1	0	0
spatialLIBD_151507	0	0	0	0	0	0
spatialLIBD_151508	0	0	0	0	0	0
spatialLIBD_151509	0	0	0	0	0	0
spatialLIBD_151669	0	0	0	0	0	0
spatialLIBD_151670	0	0	0	0	0	0
spatialLIBD_151671	0	0	0	0	0	0
spatialLIBD_151672	0	0	0	0	0	0
spatialLIBD_151673	0	0	0	0	0	0
spatialLIBD_151674	0	0	0	0	0	0
spatialLIBD_151675	0	0	0	0	0	0
spatialLIBD_151676	0	0	0	0	0	0
starmap_1020_0410	0	0	0	0	0	0
V1_Adult_Mouse_Brain_10X	0	0	3	0	0	0
V1_Breast_Cancer_Block_A_Section_1_10X	0	0	0	0	0	0
V1_Breast_Cancer_Block_A_Section_2_10X	0	0	0	0	0	0
V1_Human_Heart_10X	0	0	0	0	0	10
V1_Mouse_Brain_Sagittal_Anterior_10X	0	0	0	0	0	0
V1_Mouse_Brain_Sagittal_Anterior_Section_2_10X	0	0	0	0	0	0
V1_Mouse_Brain_Sagittal_Posterior_Section_2_10X	0	0	0	0	0	0
BrainReceptorShowcase_S1R1_FOV217_MERFISH	0	0	0	0	0	0
HumanOvarianCancerPatient1_FOV1051_MERFISH	0	0	0	0	0	0

## Sheet: scDesign2
	Gene Mean	Gene Variance	Gene CV	Gene Zero Prop.	Location Zero Prop.	Location Library Size
GSM4096262_0725cL_DBit	10	10	10	10	10	10
GSM4189611_50t_DBit	10	10	10	10	10	10
GSM4189613_0702cL_DBit	10	10	10	10	10	10
GSM4189614_0713cL_DBit	10	10	10	10	10	10
GSM4189615_0719cL_DBit	10	10	10	10	10	10
GSM4364242_E11-1L_DBit	10	10	10	10	10	10
ob_seqfish_plus	0	10	10	0	10	10
Rep11_MOB_ST	10	10	10	10	4	0
spatialLIBD_151507	10	10	10	10	10	10
spatialLIBD_151508	10	10	10	10	10	10
spatialLIBD_151509	10	10	10	10	10	10
spatialLIBD_151669	10	10	10	10	10	10
spatialLIBD_151670	10	10	10	10	10	10
spatialLIBD_151671	10	10	10	10	10	10
spatialLIBD_151672	10	10	10	10	10	10
spatialLIBD_151673	10	10	10	10	10	10
spatialLIBD_151674	10	10	10	10	10	10
spatialLIBD_151675	10	10	10	10	10	10
spatialLIBD_151676	10	10	10	10	10	10
starmap_1020_0410	0	0	0	0	10	10
V1_Adult_Mouse_Brain_10X	10	10	10	10	10	3
V1_Breast_Cancer_Block_A_Section_1_10X	10	10	10	10	10	10
V1_Breast_Cancer_Block_A_Section_2_10X	10	10	10	10	10	10
V1_Human_Heart_10X	10	10	10	10	10	10
V1_Mouse_Brain_Sagittal_Anterior_10X	10	10	10	10	10	10
V1_Mouse_Brain_Sagittal_Anterior_Section_2_10X	10	10	10	10	10	10
V1_Mouse_Brain_Sagittal_Posterior_Section_2_10X	10	10	10	10	10	10
BrainReceptorShowcase_S1R1_FOV217_MERFISH	10	10	10	10	10	6
HumanOvarianCancerPatient1_FOV1051_MERFISH	0	0	0	0	10	9

## Sheet: scDesign2_Ind
	Gene Mean	Gene Variance	Gene CV	Gene Zero Prop.	Location Zero Prop.	Location Library Size
GSM4096262_0725cL_DBit	10	10	10	10	10	10
GSM4189611_50t_DBit	10	10	10	10	10	10
GSM4189613_0702cL_DBit	10	10	10	10	10	10
GSM4189614_0713cL_DBit	10	10	10	10	10	10
GSM4189615_0719cL_DBit	10	10	10	10	10	10
GSM4364242_E11-1L_DBit	10	10	10	10	10	10
ob_seqfish_plus	0	10	10	0	10	10
Rep11_MOB_ST	10	10	10	10	10	10
spatialLIBD_151507	10	10	10	10	10	10
spatialLIBD_151508	10	10	10	10	10	10
spatialLIBD_151509	10	10	10	10	10	10
spatialLIBD_151669	10	10	10	10	10	10
spatialLIBD_151670	10	10	10	10	10	10
spatialLIBD_151671	10	10	10	10	10	10
spatialLIBD_151672	10	10	10	10	10	10
spatialLIBD_151673	10	10	10	10	10	10
spatialLIBD_151674	10	10	10	10	10	10
spatialLIBD_151675	10	10	10	10	10	10
spatialLIBD_151676	10	10	10	10	10	10
starmap_1020_0410	0	0	0	0	10	10
V1_Adult_Mouse_Brain_10X	10	10	10	10	10	10
V1_Breast_Cancer_Block_A_Section_1_10X	10	10	10	10	10	10
V1_Breast_Cancer_Block_A_Section_2_10X	10	10	10	10	10	10
V1_Human_Heart_10X	10	10	10	10	10	10
V1_Mouse_Brain_Sagittal_Anterior_10X	10	10	10	10	10	10
V1_Mouse_Brain_Sagittal_Anterior_Section_2_10X	10	10	10	10	10	10
V1_Mouse_Brain_Sagittal_Posterior_Section_2_10X	10	10	10	10	10	10
BrainReceptorShowcase_S1R1_FOV217_MERFISH	10	10	10	10	10	10
HumanOvarianCancerPatient1_FOV1051_MERFISH	0	0	0	0	10	10

## Sheet: ZINB-WaVE
	Gene Mean	Gene Variance	Gene CV	Gene Zero Prop.	Location Zero Prop.	Location Library Size
GSM4096262_0725cL_DBit	10	10	10	10	0	0
GSM4189611_50t_DBit	10	10	10	10	0	0
GSM4189613_0702cL_DBit	10	10	10	10	0	0
GSM4189614_0713cL_DBit	10	10	10	10	0	0
GSM4189615_0719cL_DBit	10	10	10	10	0	0
GSM4364242_E11-1L_DBit	10	10	10	10	0	0
ob_seqfish_plus	0	10	10	0	0	0
Rep11_MOB_ST	10	10	10	10	0	0
spatialLIBD_151507	10	10	10	10	0	0
spatialLIBD_151508	10	10	10	10	0	0
spatialLIBD_151509	10	10	10	10	0	0
spatialLIBD_151669	10	10	10	10	0	0
spatialLIBD_151670	10	10	10	10	0	0
spatialLIBD_151671	10	10	10	10	0	0
spatialLIBD_151672	10	10	10	10	0	0
spatialLIBD_151673	10	10	10	10	0	0
spatialLIBD_151674	10	10	10	10	0	0
spatialLIBD_151675	10	10	10	10	0	0
spatialLIBD_151676	10	10	10	10	10	0
starmap_1020_0410	0	0	10	0	0	0
V1_Adult_Mouse_Brain_10X	10	10	10	10	0	0
V1_Breast_Cancer_Block_A_Section_1_10X	10	10	10	10	0	0
V1_Breast_Cancer_Block_A_Section_2_10X	10	10	10	10	0	0
V1_Human_Heart_10X	10	10	10	10	0	0
V1_Mouse_Brain_Sagittal_Anterior_10X	10	10	10	10	0	0
V1_Mouse_Brain_Sagittal_Anterior_Section_2_10X	10	10	10	10	0	0
V1_Mouse_Brain_Sagittal_Posterior_Section_2_10X	10	10	10	10	0	0
BrainReceptorShowcase_S1R1_FOV217_MERFISH	9	9	10	9	0	0
HumanOvarianCancerPatient1_FOV1051_MERFISH	0	0	0	0	0	0

## Sheet: SPARSim
	Gene Mean	Gene Variance	Gene CV	Gene Zero Prop.	Location Zero Prop.	Location Library Size
GSM4096262_0725cL_DBit	10	10	10	10	0	0
GSM4189611_50t_DBit	10	10	10	10	0	0
GSM4189613_0702cL_DBit	10	10	10	10	0	0
GSM4189614_0713cL_DBit	10	10	10	10	10	0
GSM4189615_0719cL_DBit	10	10	10	10	10	0
GSM4364242_E11-1L_DBit	10	10	10	10	10	0
ob_seqfish_plus	10	10	10	10	10	0
Rep11_MOB_ST	10	10	10	10	10	0
spatialLIBD_151507	10	10	10	10	10	0
spatialLIBD_151508	10	10	10	10	10	0
spatialLIBD_151509	10	10	10	10	10	0
spatialLIBD_151669	10	10	10	10	10	0
spatialLIBD_151670	10	10	10	10	10	0
spatialLIBD_151671	10	10	10	10	10	0
spatialLIBD_151672	10	10	10	10	10	0
spatialLIBD_151673	10	10	10	10	10	0
spatialLIBD_151674	10	10	10	10	10	0
spatialLIBD_151675	10	10	10	10	10	0
spatialLIBD_151676	10	10	10	10	10	0
starmap_1020_0410	0	0	0	0	10	0
V1_Adult_Mouse_Brain_10X	10	10	10	10	10	0
V1_Breast_Cancer_Block_A_Section_1_10X	10	10	10	10	0	0
V1_Breast_Cancer_Block_A_Section_2_10X	10	10	10	10	0	0
V1_Human_Heart_10X	10	10	10	10	10	0
V1_Mouse_Brain_Sagittal_Anterior_10X	10	10	10	10	10	0
V1_Mouse_Brain_Sagittal_Anterior_Section_2_10X	10	10	10	10	10	0
V1_Mouse_Brain_Sagittal_Posterior_Section_2_10X	10	10	10	10	10	0
BrainReceptorShowcase_S1R1_FOV217_MERFISH	10	10	10	10	0	0
HumanOvarianCancerPatient1_FOV1051_MERFISH	10	10	10	10	1	0

## Sheet: SymSim
	Gene Mean	Gene Variance	Gene CV	Gene Zero Prop.	Location Zero Prop.	Location Library Size
GSM4096262_0725cL_DBit	10	10	10	10	10	10
GSM4189611_50t_DBit	10	10	10	10	10	10
GSM4189613_0702cL_DBit	10	10	10	10	10	10
GSM4189614_0713cL_DBit	10	10	10	10	10	10
GSM4189615_0719cL_DBit	10	10	10	10	10	10
GSM4364242_E11-1L_DBit	10	10	10	10	10	10
ob_seqfish_plus	10	10	10	10	10	10
Rep11_MOB_ST	10	10	10	10	10	10
spatialLIBD_151507	10	10	10	10	10	10
spatialLIBD_151508	10	10	10	10	10	10
spatialLIBD_151509	10	10	10	10	10	10
spatialLIBD_151669	10	10	10	10	10	10
spatialLIBD_151670	10	10	10	10	10	10
spatialLIBD_151671	10	10	10	10	10	10
spatialLIBD_151672	10	10	10	10	10	10
spatialLIBD_151673	10	10	10	10	10	10
spatialLIBD_151674	10	10	10	10	10	10
spatialLIBD_151675	10	10	10	10	10	10
spatialLIBD_151676	10	10	10	10	10	10
starmap_1020_0410	10	10	10	10	10	9
V1_Adult_Mouse_Brain_10X	10	10	10	10	10	10
V1_Breast_Cancer_Block_A_Section_1_10X	10	10	10	10	10	10
V1_Breast_Cancer_Block_A_Section_2_10X	10	10	10	10	10	10
V1_Human_Heart_10X	10	10	10	10	10	10
V1_Mouse_Brain_Sagittal_Anterior_10X	10	10	10	10	10	10
V1_Mouse_Brain_Sagittal_Anterior_Section_2_10X	10	10	10	10	10	10
V1_Mouse_Brain_Sagittal_Posterior_Section_2_10X	10	10	10	10	10	10
BrainReceptorShowcase_S1R1_FOV217_MERFISH	10	10	10	10	10	10
HumanOvarianCancerPatient1_FOV1051_MERFISH	10	10	10	10	10	10

## Sheet: KerSplat
	Gene Mean	Gene Variance	Gene CV	Gene Zero Prop.	Location Zero Prop.	Location Library Size
GSM4096262_0725cL_DBit	10	10	10	10	10	10
GSM4189611_50t_DBit	10	10	10	10	10	10
GSM4189613_0702cL_DBit	10	10	10	10	10	10
GSM4189614_0713cL_DBit	10	10	9	10	10	10
GSM4189615_0719cL_DBit	10	10	10	10	10	10
GSM4364242_E11-1L_DBit	10	10	10	10	10	10
ob_seqfish_plus	10	10	10	10	10	10
Rep11_MOB_ST	10	10	10	10	10	9
spatialLIBD_151507	10	10	10	10	10	10
spatialLIBD_151508	10	10	10	10	10	10
spatialLIBD_151509	10	10	10	10	10	10
spatialLIBD_151669	10	10	10	10	10	10
spatialLIBD_151670	10	10	10	10	10	10
spatialLIBD_151671	10	10	10	10	10	10
spatialLIBD_151672	10	10	10	10	10	10
spatialLIBD_151673	10	10	10	10	10	10
spatialLIBD_151674	10	10	10	10	10	10
spatialLIBD_151675	10	10	10	10	10	10
spatialLIBD_151676	10	10	10	10	10	10
starmap_1020_0410	10	8	10	10	10	10
V1_Adult_Mouse_Brain_10X	10	10	10	10	10	10
V1_Breast_Cancer_Block_A_Section_1_10X	10	10	10	10	10	10
V1_Breast_Cancer_Block_A_Section_2_10X	10	10	10	10	10	10
V1_Human_Heart_10X	10	10	10	10	10	10
V1_Mouse_Brain_Sagittal_Anterior_10X	10	10	9	10	10	10
V1_Mouse_Brain_Sagittal_Anterior_Section_2_10X	10	10	10	10	10	10
V1_Mouse_Brain_Sagittal_Posterior_Section_2_10X	10	10	10	10	10	10
BrainReceptorShowcase_S1R1_FOV217_MERFISH	10	10	9	10	10	10
HumanOvarianCancerPatient1_FOV1051_MERFISH	10	10	10	10	10	10

## Sheet: Splat Simple
	Gene Mean	Gene Variance	Gene CV	Gene Zero Prop.	Location Zero Prop.	Location Library Size
GSM4096262_0725cL_DBit	10	10	10	10	10	10
GSM4189611_50t_DBit	10	10	10	10	10	10
GSM4189613_0702cL_DBit	10	10	10	10	10	10
GSM4189614_0713cL_DBit	10	10	10	10	10	10
GSM4189615_0719cL_DBit	10	10	10	10	10	10
GSM4364242_E11-1L_DBit	10	10	10	10	10	10
ob_seqfish_plus	10	10	10	10	10	10
Rep11_MOB_ST	10	10	10	10	10	10
spatialLIBD_151507	10	10	10	10	10	10
spatialLIBD_151508	10	10	10	10	10	10
spatialLIBD_151509	10	10	10	10	10	10
spatialLIBD_151669	10	10	10	10	10	10
spatialLIBD_151670	10	10	10	10	10	10
spatialLIBD_151671	10	10	10	10	10	10
spatialLIBD_151672	10	10	10	10	10	10
spatialLIBD_151673	10	10	10	10	10	10
spatialLIBD_151674	10	10	10	10	10	10
spatialLIBD_151675	10	10	10	10	10	10
spatialLIBD_151676	10	10	10	10	10	10
starmap_1020_0410	10	10	10	10	10	10
V1_Adult_Mouse_Brain_10X	10	10	10	10	10	10
V1_Breast_Cancer_Block_A_Section_1_10X	10	10	10	10	10	10
V1_Breast_Cancer_Block_A_Section_2_10X	10	10	10	10	10	10
V1_Human_Heart_10X	10	10	10	10	10	10
V1_Mouse_Brain_Sagittal_Anterior_10X	10	10	10	10	10	10
V1_Mouse_Brain_Sagittal_Anterior_Section_2_10X	10	10	10	10	10	10
V1_Mouse_Brain_Sagittal_Posterior_Section_2_10X	10	10	10	10	10	10
BrainReceptorShowcase_S1R1_FOV217_MERFISH	10	10	10	10	10	10
HumanOvarianCancerPatient1_FOV1051_MERFISH	10	10	10	10	10	10

## Sheet: Splat
	Gene Mean	Gene Variance	Gene CV	Gene Zero Prop.	Location Zero Prop.	Location Library Size
GSM4096262_0725cL_DBit	10	10	10	10	10	3
GSM4189611_50t_DBit	10	10	10	10	10	3
GSM4189613_0702cL_DBit	10	10	10	10	10	1
GSM4189614_0713cL_DBit	10	10	10	10	10	10
GSM4189615_0719cL_DBit	10	10	10	10	10	10
GSM4364242_E11-1L_DBit	10	10	10	10	10	8
ob_seqfish_plus	10	10	10	10	10	10
Rep11_MOB_ST	10	10	10	10	10	10
spatialLIBD_151507	10	10	10	10	10	10
spatialLIBD_151508	10	10	10	10	10	10
spatialLIBD_151509	10	10	10	10	10	10
spatialLIBD_151669	10	10	10	10	10	9
spatialLIBD_151670	10	10	10	10	10	9
spatialLIBD_151671	10	10	10	10	10	10
spatialLIBD_151672	10	10	10	10	10	10
spatialLIBD_151673	10	10	10	10	10	4
spatialLIBD_151674	10	10	10	10	10	3
spatialLIBD_151675	10	10	10	10	10	1
spatialLIBD_151676	10	10	10	10	10	10
starmap_1020_0410	9	10	10	10	10	4
V1_Adult_Mouse_Brain_10X	10	10	10	10	9	5
V1_Breast_Cancer_Block_A_Section_1_10X	10	10	10	10	10	10
V1_Breast_Cancer_Block_A_Section_2_10X	10	10	10	10	10	10
V1_Human_Heart_10X	10	10	10	10	10	10
V1_Mouse_Brain_Sagittal_Anterior_10X	10	10	10	10	10	10
V1_Mouse_Brain_Sagittal_Anterior_Section_2_10X	10	10	10	10	10	10
V1_Mouse_Brain_Sagittal_Posterior_Section_2_10X	10	10	10	10	10	6
BrainReceptorShowcase_S1R1_FOV217_MERFISH	10	10	10	10	10	0
HumanOvarianCancerPatient1_FOV1051_MERFISH	10	10	10	10	10	10
